# Supplementary material for: Microsporidia Intracellular Development Relies on Myc Interaction Network Transcription Factors in the Host
Source: G3 (Bethesda). 2016 Jul 5;6(9):2707–16. doi: 10.1534/g3.116.029983 (PMC5015929; doi:10.1534/g3.116.029983)
Supplement: Supplemental Material [file supp_g3.116.029983_TableS1.xlsx]

## Sheet: Sheet1
Supplemental Table 1 Mean DY96 signals for RNAi clones screened.
Gene Pairs Name	Mean Normalized DY96 Signal	Standard Deviation	Gene Name	Developmental phenotype
Y59E9AR.3	0.227018	0.0926982	tbx-30
T28C6.7	0.280107	0.118505	T28C6.7	larval arrest
T28F12.2a	0.282381	0.125596	unc-62
Y43F8C.10	0.360668	0.198706	dmd-3
W10C8.2	0.371096	0.081254	pop-1
F58E10.2	0.376407	0.154428	end-1
K03A11.3	0.385431	0.0801285	ceh-28	lethal
F22A3.5	0.426689	0.160495	ceh-60
R03E9.1	0.476536	0.236478	mdl-1
T05G5.2	0.496297	0.0446847	hlh-4
W02H5.7	0.526822	0.192865	sknr-1	larval arrest
C25A1.2	0.548688	0.0390601	fkh-10
F55A8.1	0.549639	0.114882	egl-18
T27F2.4	0.562944	0.0268539	zip-10
F38A6.1	0.566567	0.158244	pha-4
W04A8.6	0.567373	0.591003	W04A8.6	larval arrest
ZK993.1	0.573584	0.120654	ceh-45
K02F3.4	0.576726	0.172595	zip-2
ZK180.5	0.579898	0.136665	ZK180.5	larval arrest
ZK993.1	0.58299	0.104094	ceh-45
F20D12.6a	0.588648	0.0564614	ceh-19	larval arrest
Y113G7B.23	0.602336	0.292267	swsn-1	larval arrest
F43G9.11	0.604462	0.0561742	ces-1
C50A2.4	0.609006	0.0727459	ets-8	larval arrest
C34C6.8	0.615069	0.0679537	ceh-7
T10B11.3	0.620607	0.0797848	ztf-4
F23B12.7	0.623824	0.378534	F23B12.7	larval lethal
DY3.3	0.630018	0.102	hlh-16
W09C2.1	0.630816	0.0843227	elt-1
Y77E11A.6	0.638432	0.0917498	rpc-11	larval arrest
F40G9.11	0.642683	0.142682	mxl-2
F40F8.7	0.64502	0.168656	pqm-1
Y39E4B.5	0.680105	0.253669
T24B8.6	0.680582	0.187483
W08E12.1	0.683042	0.0296056
T28H11.4	0.688833	0.0416204
C34D1.1	0.691975	0.347597
K02B12.1	0.698066	0.147704
C16C2.1	0.698457	0.0943667
F18E9.5a	0.701451	0.157384
Y44E3B.1a	0.70182	0.190551
M04B2.3	0.706115	0.274739
Y102A5C.18	0.706182	0.321056
F21D12.5	0.706409	0.121161
Y57A10B.4	0.711101	0.170812
T04C10.4	0.714846	0.353805
W05E10.3	0.721465	0.212231
C37F5.1	0.722445	0.0701955
F22D3.1	0.724315	0.112683
F15A8.7	0.727614	0.00299835
C07A12.1	0.729052	0.251631
T21B10.5	0.743839	0.219744
T24D3.1	0.744458	0.200272
F25D7.3	0.744663	0.0953691
C36C9.2	0.745271	0.117984
T12F5.4	0.759961	0.0598113
C01G12.1	0.7607	0.172152
F56A12.1	0.766715	0.220981
C34E10.7	0.767755	0.211662
C37E2.4	0.774112	0.107936
F54F2.5	0.775128	0.133827
F39D8.2	0.785913	0.105823
Y53C12B.5a	0.788127	0.126032
ZC123.3	0.796701	0.361536
R102.6	0.796805	0.0572951
C55B7.12	0.807569	0.177106
F26A1.2	0.807625	0.0893427
Y16B4A.1	0.809074	0.234745
Y111B2A.16	0.809133	0.0446044
C27C12.6	0.812151	0.218919
C38D4.6a	0.813064	0.108617
Y16B4A.1	0.813292	0.24746
F17A2.5	0.813904	0.148572
C33A11.4	0.814689	0.197091
Y80D3A.3	0.818161	0.079742
B0280.4	0.82086	0.0786464
F54H5.4	0.820981	0.10827
Y2H9A.1	0.823249	0.167546
M142.4	0.826939	0.0911124
F26D12.1a	0.827371	0.0619079
R11E3.6	0.827987	0.173236
F26D12.1a	0.828155	0.0912659
T18D3.7	0.828297	0.0825871
W02C12.3b	0.829411	0.0656631
R06F6.6	0.829845	0.241326
R53.3	0.834217	0.221342
F26C11.2	0.834455	0.0119203
D1005.3	0.834987	0.0337036
F35B3.7	0.835152	0.0207891
ZK1053.2	0.835743	0.304859
Y75B8A.35	0.835865	0.131684
F33H1.1a	0.842555	0.182796
T27A8.2	0.84386	0.175416
C18A3.8	0.8442	0.235888
C49H3.5a	0.848546	0.0765283
C27F2.5	0.848875	0.214011
Y53C10A.3	0.849244	0.101682
F21H11.3	0.8534	0.0271356
F46G10.6	0.854964	0.338285
F46B6.7	0.855784	0.0796776
W10C8.2	0.856298	0.167284
C29F7.5	0.857166	0.0469506
T22H6.6	0.857883	0.264298
T01C1.2	0.858314	0.0581887
T07C4.2	0.860204	0.0575165
C08C3.3	0.861164	0.123524
C29F7.5	0.861376	0.160211
Y51H4A.17	0.863291	0.187574
F54A5.1	0.864228	0.31384
R148.3	0.864753	0.280472
T18D3.2	0.868091	0.215349
R03C1.3a	0.8687	0.168459
R13.1	0.869666	0.0689658
ZC64.3a	0.8713	0.13866
F49E10.5	0.872909	0.0481694
Y66A7A.5	0.873279	0.141432
C07G2.2a	0.876936	0.0164529
C40H5.5	0.87759	0.147118
T15H9.3	0.879659	0.218906
Unc-22	0.882652	0.274358
F26B1.7	0.884589	0.01379
Unc-22	0.88483	0.191152
F43G6.6	0.886552	0.162359
T08A9.1	0.889996	0.0432347
F23D12.5	0.890336	0.198333
C16A3.7	0.894531	0.156368
F45E6.2	0.898453	0.0365922
F27E5.2	0.899669	0.166819
L4440	0.899753	0.222274
ZC247.3	0.901007	0.0695555
C08C3.1a	0.901089	0.0668099
L4440	0.901375	0.0818925
F28C6.2	0.90278	0.307047
T26C11.5	0.903153	0.126081
Y75B8A.6	0.906195	0.108711
K08A8.2a	0.906692	0.114533
ZK112.2	0.906756	0.16261
B0336.5	0.906972	0.102588
F01D4.5a	0.907175	0.12185
F02D10.7	0.910031	0.107687
F46F3.1	0.911559	0.216109
Y48G8AR.1	0.911873	0.15169
T08H4.3	0.912055	0.049727
Y95B8A.7	0.916179	0.318437
F10C1.5	0.917069	0.150131
T02C12.3	0.919071	0.0752666
C37E2.5	0.919799	0.0660202
L4440	0.920942	0.185676
C27A12.5	0.921252	0.0348046
F54F7.1	0.921754	0.14491
H14A12.4	0.922437	0.124931
F40H6.4	0.92558	0.085736
C25A1.11	0.926583	0.0772369
F22A3.1	0.928453	0.253703
F52B5.5	0.928962	0.276594
C05D11.9	0.929879	0.174175
Y66A7A.8	0.934553	0.0752153
W03C9.4	0.935093	0.160127
F29B9.4	0.935469	0.0976277
F28F9.1	0.936279	0.106255
F55B12.1	0.936488	0.329095
L4440	0.937771	0.282028
ZK909.4	0.937788	0.131174
T23G7.1	0.938131	0.263942
F53A2.5	0.938972	0.146546
F23F12.9a	0.940066	0.204816
Y67D8B.2	0.941907	0.182595
L4440	0.942083	0.0952817
ZC8.4a	0.942644	0.0365929
C29F7.6	0.943546	0.203144
T07C4.6	0.943716	0.0935687
T22D1.6	0.94412	0.17495
Y53C10A.12	0.94518	0.03334
F40F9.7a	0.945923	0.173928
B0414.2	0.94696	0.0586978
F52C12.5	0.947519	0.128569
F32H2.1a	0.951482	0.243341
W03A3.1	0.951579	0.41401
C34D1.5	0.951668	0.20131
F40H3.4	0.953468	0.124895
C15H11.8	0.95349	0.106326
F28C6.1	0.953647	0.198246
unc-22	0.955907	0.260726
T13C5.4	0.95613	0.0791903
C02B8.4	0.956663	0.25008
C43H6.8	0.956706	0.0843059
F49E12.6	0.957031	0.119969
W02C12.3a	0.959895	0.082345
C24A1.2	0.960166	0.196819
T14G12.4a	0.960167	0.0305281
Y43F8B.13	0.960539	0.0758641
C48E7.3	0.962837	0.179461
Y48C3A.17	0.965621	0.162908
F29F11.5	0.965841	0.0782033
W02H5.7	0.966345	0.177148
Y41C4A.10	0.96764	0.25938
F54A5.1	0.96868	0.305268
C27D6.4b	0.968911	0.175172
Y75B8A.29	0.968998	0.33958
C28A5.4	0.971076	0.145888
Y18D10A.13	0.971894	0.104233
Y47D3A.12	0.972488	0.230016
ZK652.5	0.97259	0.145005
F31E3.1	0.972875	0.357016
Y65B4A.1	0.975474	0.160045
ZK829.5	0.976366	0.0432961
T27A1.6	0.978383	0.0758167
F40E10.2	0.97954	0.138963
C27D6.4b	0.979654	0.0761968
Y95B8A.7	0.982271	0.247961
Y66A7A.8	0.983701	0.208989
T22H6.6	0.984297	0.274005
C09G9.7	0.984969	0.0349844
T09A5.6	0.985129	0.33523
C07E3.5	0.987106	0.352973
ZK1290.4	0.988379	0.15014
C13G5.1	0.99051	0.273236
F14F3.1a	0.991871	0.179756
R05D11.6	0.99282	0.249189
F13G3.1	0.993632	0.214758
Y53C12C.1	0.995873	0.209863
L4440	1	0
L4440	1	0
L4440	1	0
L4440	1	0
L4440	1	0
F36G9.12	1.00092	0.166981
Y43F8B.14	1.00419	0.137878
F48D6.3	1.00524	0.178768
C34E11.3	1.00538	0.0369886
M04C3.1a	1.00576	0.260592
F39H11.2	1.00767	0.293205
ZK380.1	1.01182	0.092788
F19C6.2a	1.01241	0.0761825
F57B10.1	1.01251	0.160335
C36E8.1	1.01428	0.201934
F44E2.6	1.0147	0.148145
F23F1.1	1.01474	0.109521
ZK1128.4	1.01509	0.184363
F58A3.1	1.02022	0.102883
R13A5.5	1.02135	0.227648
T26A5.5	1.02246	0.164442
R13H8.1b	1.02337	0.180716
Y48G8AR.1	1.02383	0.12239
C07E3.6	1.02461	0.205113
F55D12.4	1.02486	0.288406
ZK177.10	1.02521	0.0945939
C42D8.4	1.02567	0.14582
D1081.2	1.02611	0.27287
C49C3.5	1.0264	0.227109
ZC416.1	1.02758	0.0556069
ZK1127.9a	1.02775	0.296261
ZK1193.5	1.02901	0.209792
F28B12.2a	1.02968	0.325507
K08F8.2	1.03308	0.336178
F52F12.6	1.0348	0.1973
C46A5.9	1.03555	0.0740763
T24H10.1	1.03752	0.294414
Unc-22	1.03766	0.144524
C28H8.9a	1.04027	0.105716
C07H6.7	1.04073	0.164998
Y65B4A.1	1.042	0.106714
T23C6.5	1.04261	0.0921229
F34D10.5	1.04292	0.300709
F45H11.4	1.04332	0.121363
C36F7.1	1.04594	0.113027
ZK1127.9a	1.04615	0.25752
C48E7.2	1.04725	0.148651
F19F10.5	1.04892	0.141763
B0286.5	1.0501	0.159311
M04C3.2	1.05174	0.091304
F45E12.2	1.05252	0.33758
C25F9.4	1.05345	0.170028
K04C1.3	1.05905	0.292101
C33D12.7	1.05995	0.168999
B0304.1a	1.06092	0.171085
C18B12.3	1.06544	0.179778
Y42H9AR.3	1.06582	0.0846714
Y75B8A.2a	1.06775	0.388844
Y113G7A.6a	1.06786	0.162036
C17H12.9	1.06806	0.0761287
D1007.1	1.06877	0.151989
F13G11.1	1.07354	0.119728
Y65A5A.1	1.07492	0.0159186
F58E10.5	1.07565	0.0328854
Y67D8A.3	1.0761	0.12879
H01A20.1	1.07705	0.200437
K10G6.1	1.07787	0.0621199
C04G2.7	1.07858	0.128087
L4440	1.07874	0.0575117
K02B9.4	1.081	0.189593
Y39B6A.36	1.08281	0.219749
L4440	1.08283	0.0927893
F49E10.5	1.08289	0.10001
R11H6.5	1.08382	0.238999
K06A1.1	1.08561	0.201591
C29G2.5	1.08634	0.0718251
R74.3	1.08677	0.213393
C34D1.2	1.08706	0.249249
W02C12.3b	1.08751	0.102137
F32E10.7	1.08803	0.180839
K12H4.1	1.09045	0.338706
C52B9.2	1.09065	0.190431
T24H10.7	1.09139	0.227243
F48B9.5	1.0922	0.360198
T08D10.1	1.09526	0.0664802
C04F1.3	1.09719	0.112746
C47G2.2	1.09918	0.136173
F01F1.1	1.10077	0.195297
T14F9.5	1.10201	0.142068
ZC204.2	1.10266	0.113566
W10D5.1	1.10296	0.260398
F19F10.1	1.10369	0.207051
F31E8.3	1.10504	0.218503
C29F7.4	1.10596	0.183824
T26C11.1	1.10893	0.164649
T20B12.6a	1.11122	0.25843
K07C11.1	1.11237	0.145649
C33D3.1	1.11286	0.122956
W09B6.2	1.11329	0.116363
Y17D7A.2	1.12452	0.123874
Y75B8A.1	1.12548	0.225688
W06H12.1	1.12603	0.0819832
C24H11.3	1.12706	0.379825
Y65B4BR.5a	1.12717	0.102119
ZK265.4	1.12963	0.129536
T19E7.2a	1.13193	0.163569
T26C11.6	1.13201	0.0623937
C12D12.5	1.13304	0.334646
ZK682.4	1.1356	0.103466
F19B10.9	1.13636	0.212487
R04A9.5	1.13754	0.164022
F11A1.3	1.1381	0.118784
C17E4.6	1.13835	0.190656
L4440	1.13859	0.184499
C02F12.5	1.13973	0.30174
Y113G7A.6a	1.13981	0.111715
ZK328.6	1.14018	0.248657
R13.2	1.14054	0.143328
Y74C9A.4	1.14067	0.0771761
H21P03.1	1.14114	0.103779
T22H9.4	1.14378	0.304729
T20B12.2	1.14673	0.180668
T12D8.1	1.14723	0.273012
F56E3.4	1.14912	0.255089
C27D6.4a	1.14993	0.0528042
F29B9.2a	1.15109	0.0848695
K11G9.4	1.15248	0.031293
F38C2.8	1.15989	0.326883
ZK380.1	1.16122	0.211349
Y51H4A.4	1.1614	0.227321
M05B5.5a	1.16976	0.234502
C49G7.1	1.17319	0.0641169
C25F9.9	1.17338	0.0232996
C39E6.4	1.17532	0.0750355
W03F9.5	1.17536	0.187181
R10D12.2	1.17594	0.0838873
Y18D10A.13	1.17639	0.064793
Y68A4A.6	1.17746	0.383902
D2021.1	1.17811	0.206513
T26C11.7	1.18014	0.0610291
W10D9.4	1.1804	0.161976
R07H5.10	1.18336	0.173512
ZC376.4	1.18582	0.23472
Y41C4A.4a	1.19279	0.339291
K03E6.1	1.19554	0.143751
R13H8.1a	1.19738	0.0738646
Y65B4BR.5a	1.1975	0.0679906
C25F9.5	1.19767	0.216815
Y73F8A.16	1.19885	0.226262
Y47D3A.10	1.19934	0.357577
W10D5.3a	1.20529	0.0402789
T22B7.1a	1.20861	0.0777136
C10G8.6	1.21057	0.151484
R07B1.1	1.21111	0.129119
F58A4.7a	1.21211	0.273167
F42G2.6	1.22152	0.172783
C25F9.4	1.22615	0.446541
C39E6.4	1.2299	0.145003
F45C12.3	1.2341	0.218481
T20B3.3	1.23604	0.248062
K06B9.5	1.24333	0.312229
ZC64.4	1.25516	0.145545
ZC376.7	1.2565	0.214577
C15C8.2	1.25866	0.170583
T19B10.11	1.27904	0.104232
F28H6.2	1.29064	0.0991511
F58E6.10	1.29154	0.273428
Unc-22	1.29304	0.142624
Y43F8B.14	1.29379	0.207771
Y62E10A.17	1.30075	0.042892
C06H2.3	1.3161	0.251346
Y48B6A.11	1.31634	0.197054
F53G2.7	1.32702	0.156253
F38A6.3	1.32771	0.249505
K09C4.5	1.34078	0.222759
Unc-22	1.34787	0.184469
F17A9.6	1.35625	0.0559009
C10G8.7	1.36059	0.0983461
C33D12.1	1.3705	0.292157
ZK593.4	1.41071	0.0448196
F13G11.1a	1.4189	0.199308
F29G9.4	1.42384	0.242957
T22B7.1a	1.44685	0.257307
F17A9.3	1.45736	0.213672
Y75B8A.29	1.46029	0.222212
Y73F8A.17	1.46042	0.131582
Y69A2AR.29	1.49758	0.313299
T27C4.4	1.51763	0.0622091
F01D4.6a	1.53617	0.305518
C18G1.2	1.59165	0.021256
Y7A9D.1	1.66092	0.16613
