# Supplementary material for: Microsporidia Intracellular Development Relies on Myc Interaction Network Transcription Factors in the Host
Source: G3 (Bethesda). 2016 Jul 5;6(9):2707–16. doi: 10.1534/g3.116.029983 (PMC5015929; doi:10.1534/g3.116.029983)
Supplement: Supplemental Material [file supp_g3.116.029983_TableS2.xlsx]

## Sheet: all-IR
Supplemental Table 2 Contigency table for transcription factor binding enrichment in infection-regulated (IR) genes.
Transcription factor	# genes with TF and IR	# genes with Not TF and IR	# genes with TF and not IR	# genes with Not TF and Not IR	odds_ratio	p_value	q_value_ir
PQM1	227	393	1954	17828	5.27001	5.58237e-68	1.28395e-66
*PHA4	151	469	6187	13443	0.699552	0.000126422	0.000176872
BLMP1	110	510	4321	15227	0.760068	0.00901195	0.0109092
MDL1	78	542	4269	15215	0.51291	5.48361e-09	1.14657e-08
ELT3	60	560	2252	17196	0.81813	0.159528	0.174721
SKN1	38	582	3262	16142	0.323098	6.13949e-15	2.35347e-14
EOR1	35	585	3614	15784	0.261301	1.4864e-20	8.54678e-20
PES1	34	586	3232	16164	0.290174	1.09641e-16	5.04347e-16
ALR1	30	590	1630	17758	0.553957	0.000851467	0.00108799
MEP1	24	596	3110	16266	0.210613	3.37226e-21	2.5854e-20
LIN15B	23	597	3395	15979	0.181327	1.74123e-25	2.00241e-24
LIN39	21	599	2400	16970	0.247892	9.46551e-15	3.1101e-14
MAB5	15	605	1373	17985	0.32477	5.00983e-07	8.86354e-07
LIN13	14	606	1918	17438	0.210041	1.6133e-13	4.12288e-13
EGL5	11	609	1326	18024	0.245518	1.11329e-08	2.72387e-12
HLH1	11	609	968	18382	0.342999	6.07425e-05	2.13381e-08
CEH30	11	609	1672	17678	0.190973	1.18429e-12	9.31384e-05
GEI11	9	611	330	19016	0.848802	0.752643	0.752643
UNC130	9	611	577	18769	0.479145	0.021372	0.0245778
EGL27	7	613	732	18610	0.290317	0.000130732	0.000176872
CEH14	6	614	1462	17878	0.119496	5.40356e-14	1.55352e-13
LIN11	6	614	744	18596	0.244247	2.35398e-05	3.86725e-05
DPY27	0	620	72	19256	0	0.175726	0.183713
TF and IR = gene that has transcription factor binding site and is infection-regulated
Not TF and IR = gene that does not have transcription factor binding site and is infection-regulated
TF and not IR = gene that has transcription factor binding site and is not infection-regulated
Not TF and not IR = gene that does not have transcription factor binding site and is not infection-regulated
*We excluded PHA-4 from this list because modENCODE ChIP-seq data for this factor was collected at several different timepoints of C. elegans development and thus the number of identified binding sites is biased in comparison to the other transcription factors.

## Sheet: UP
Supplemental Table 2 Contigency table for transcription factor binding enrichment in infection upregulated genes.
Transcription factor	# genes with TF and UP	# genes with Not TF and UP	# genes with TF and not UP	# genes with Not TF and not UP	odds_ratio	p_value	q_value_de
PQM1	180	223	2001	17904	7.22222	2.54726e-69	5.85869e-68
*PHA4	108	295	6230	13531	0.79514	0.0448576	0.0543013
BLMP1	85	318	4346	15369	0.945252	0.671339	0.725612
MDL1	53	350	4294	15357	0.541567	1.31482e-05	2.52007e-05
ELT3	47	356	2265	17374	1.0127	0.937176	0.937176
SKN1	24	379	3276	16317	0.315405	1.7107e-10	5.62088e-10
PES1	23	380	3243	16348	0.305114	8.96083e-11	3.43498e-10
ALR1	22	381	1638	17951	0.632809	0.0356127	0.0455051
EOR1	20	383	3629	15956	0.229598	2.63257e-15	1.51373e-14
LIN15B	15	388	3403	16172	0.183722	7.24797e-17	8.33517e-16
LIN39	15	388	2406	17169	0.275873	4.42676e-09	1.01816e-08
MEP1	13	390	3121	16450	0.175692	6.70151e-16	5.13782e-15
HLH1	10	393	969	18596	0.488319	0.0192997	0.0261113
LIN13	9	394	1923	17640	0.209539	3.82023e-09	9.76281e-09
MAB5	9	394	1379	18184	0.301211	2.70913e-05	4.79308e-05
EGL5	7	396	1330	18229	0.242278	4.50176e-06	9.41278e-06
CEH30	6	397	1677	17880	0.161137	2.00111e-09	5.75319e-09
EGL27	5	398	734	18821	0.322132	0.00471445	0.00722882
GEI11	5	398	334	19221	0.722964	0.694064	0.725612
UNC130	4	399	582	18971	0.326779	0.0158317	0.0227581
CEH14	2	401	1466	18083	0.0615208	2.92558e-11	1.34577e-10
LIN11	2	401	748	18801	0.125362	5.00854e-05	8.22831e-05
DPY27	0	403	72	19473	0	0.407632	0.468777
TF and UP = gene that has transcription factor binding site and is upregulated upon infection
Not TF and UP = gene that does not have transcription factor binding site and is upregulated upon infection
TF and not UP = gene that has transcription factor binding site and is not upregulated upon infection
Not TF and not UP = gene that does not have transcription factor binding site and is not upregulated upon infection
*We excluded PHA-4 from this list because modENCODE ChIP-seq data for this factor was collected at several different timepoints of C. elegans development and thus the number of identified binding sites is biased in comparison to the other transcription factors.

## Sheet: DOWN
Supplemental Table 2 Contigency table for transcription factor binding site enrichment in infection downregulated genes.
Transcription factor	# genes with TF and DOWN	# genes with Not TF and DOWN	# genes with TF and not DOWN	# genes with Not TF and not DOWN	odds_ratio	p_value	q_value_down
PQM1	49	172	2132	17693	2.36419	1.07303e-06	4.33056e-06
*PHA4	44	177	6294	13521	0.534025	0.000107757	0.000247841
MDL1	26	195	4321	15458	0.476988	0.000149369	0.000312317
BLMP1	25	196	4406	15371	0.444981	4.06792e-05	0.000103958
EOR1	15	206	3634	16123	0.323061	1.12971e-06	4.33056e-06
SKN1	14	207	3286	16469	0.338967	9.59521e-06	3.15271e-05
ELT3	13	208	2299	17454	0.4745	0.00573441	0.00824322
MEP1	11	210	3123	16626	0.278862	9.61002e-07	4.33056e-06
PES1	11	210	3255	16494	0.265429	3.21614e-07	3.69856e-06
ALR1	9	212	1651	18094	0.465258	0.0192145	0.0232597
LIN15B	8	213	3410	16333	0.179896	7.5269e-10	1.73119e-08
LIN39	6	215	2415	17324	0.200191	7.47198e-07	4.33056e-06
MAB5	6	215	1382	18357	0.370686	0.0106454	0.0144026
CEH30	5	216	1678	18059	0.249125	0.000217729	0.000417314
LIN13	5	216	1927	17810	0.213943	2.73822e-05	7.87239e-05
UNC130	5	216	581	19156	0.763212	0.690255	0.755994
CEH14	4	217	1464	18271	0.23005	0.000393545	0.000666465
EGL5	4	217	1333	18402	0.254469	0.00158102	0.00242423
GEI11	4	217	335	19400	1.06747	0.791583	0.827564
LIN11	4	217	746	18989	0.469206	0.152884	0.175817
EGL27	2	219	737	18994	0.235361	0.0189295	0.0232597
HLH1	1	220	978	18751	0.0871491	0.000405674	0.000666465
DPY27	0	221	72	19655	0	1	1
TF and DOWN = gene that has transcription factor binding site and is downregulated upon infection
Not TF and DOWN = gene that does not have transcription factor binding site and is downregulated upon infection
TF and not DOWN = gene that has transcription factor binding site and is not downregulated upon infection
Not TF and not DOWN = gene that does not have transcription factor binding site and is not downregulated upon infection
*We excluded PHA-4 from this list because modENCODE ChIP-seq data for this factor was collected at several different timepoints of C. elegans development and thus the number of identified binding sites is biased in comparison to the other transcription factors.
