# Supplementary material for: Microsporidia Intracellular Development Relies on Myc Interaction Network Transcription Factors in the Host
Source: G3 (Bethesda). 2016 Jul 5;6(9):2707–16. doi: 10.1534/g3.116.029983 (PMC5015929; doi:10.1534/g3.116.029983)
Supplement: Supplemental Material [file supp_g3.116.029983_TableS3.xlsx]

## Sheet: Sheet1
Supplemental Table 3 RNAseq analysis from Bakowski et al. for genes used for qRT-PCR analysis.
Gene Name	Uninfected 40 Hours (FPKM)	Infected 40 Hours (FPKM)	Fold Change (Infected/Uninfected)
dod-3	664.31	3.91	-169.9
elo-6	336.89	16.59	-20.3068
Y51F10.7	148.38	4.65	-31.9097
clec-53	6.05	0.28	-21.6071
pho-11	256.42	13.57	-18.8961
Y105C5A.13a	4.75	16.64	3.50316
Y41C4A.11	0.6	14.57	24.2833
